# Supplementary material for: HSP90α is needed for the survival of rod photoreceptors and regulates the expression of rod PDE6 subunits
Source: J Biol Chem. 2023 May 11;299(6):104809. doi: 10.1016/j.jbc.2023.104809 (PMC10250166; doi:10.1016/j.jbc.2023.104809)
Supplement: Table S2 [file mmc2.xlsx]

## Sheet: Sheet1
ID	Symbol	logFC	adj.P.Val
P07901	HSP90aa1	-2.5023	8.95e-09
G3UVU7	WDR17	-1.2592	3.24e-06
P09174	Pde6g	-1.119	1.22e-05
Q8K0A8	Pde6a	-1.0394	0.00027
P23440	Pde6b	-0.9794	0.00027
Q8CFQ0	Herc3	-0.9295	4.32e-05
E9Q4F2	Klhl18	-0.7673	0.00027
Q9R1C6	Dgke	-0.7295	0.00027
Q8BQM8	Eml5	-0.6889	0.03601
Q924K1	Aipl1	-0.6797	0.001
D3Z6W3	Rdh8	-0.6582	0.00139
P48455	Ppp3cc	-0.6301	0.00294
G3X8R1	Kptn	-0.594	0.00081
Q922X9	Prmt7	-0.5411	0.00052
O08915	Aip	-0.532	1.22e-05
A2ARP1	Ppip5k1	-0.517	0.01263
Q91WA9	Abcg4	-0.517	0.00351
Q920R0	Als2	-0.4785	0.00027
Q9R0X5	Rpgr	-0.4168	0.00139
Q0P5W1	Vps8	-0.3454	0.00178
Q8R1N4	Nudcd3	-0.4202	0.00188
Q6NWV3	Ift122	-0.392	0.00278
Q8BND3	WDR35	-0.3371	0.00344
Q8K4Q7	Cerk	-0.4245	0.00565
Q8VED9	Lgalsl	-0.4056	0.00641
Q78JE5	Fbxo22	-0.2319	0.00663
Q5QNQ6	Osbp2	-0.3453	0.00663
Q99PV5	Bhlhe41	-0.3812	0.00663
Q9DB32	Haghl	-0.474	0.00869
Q64378	Fkbp5	-0.404	0.00869
Q3UUG6	Tbc1d24	-0.3382	0.00869
Q8VC03	Eml3	-0.3764	0.01022
A0A0R4J041	Mettl3	-0.2315	0.01291
Q61081	Cdc37	-0.2314	0.01291
Q9Z2R6	Unc119	-0.3911	0.01299
H3BIW6	Plch2	-0.2301	0.01713
Q9CX34	Sugt1	-0.2428	0.01713
Q9DBC3	Cmtr1	-0.1748	0.01931
Q91W89	Man2c1	-0.2447	0.02477
Q80TQ5	Plekhm2	-0.2543	0.02519
Q91W86	Vps11	-0.2267	0.02534
Q91WI7	Itfg2	-0.4234	0.02534
Q0HA38	Ttc21b	-0.2578	0.02614
P57724	Pcbp4	-0.2473	0.02644
Q8C1Z7	Bbs4	-0.2458	0.02786
Q8K382	Dennd1a	-0.3441	0.02939
Q3UGF1	WDR19	-0.273	0.02939
Q8VCH5	Rabepk	-0.4152	0.03127
Q91YE8	Synpo2	-0.301	0.03316
Q8BS45	Ttc26	-0.2671	0.03347
Q3V3N7	Bbs1	-0.2407	0.03347
Q3UR70	Tgfbrap1	-0.5327	0.03392
P97496	Smarcc1	-0.4044	0.03392
O35465	Fkbp8	-0.1693	0.04002
Q501K2	Kbtbd7	-0.2894	0.04151
Q80YV4	Pank4	-0.2831	0.04765
Q7TMC8	Fuk	-0.1813	0.04921
Q61699	HSPh1	0.7437	0.00369
P11499	HSP90ab1	0.6275	0.00294
P58710	Gulo	0.5589	7.55e-05
Q9QYJ3	Dnajb1	0.2533	0.02644
Q99L47	St13	0.3592	0.007
Q80V42	Cpm	0.457	0.001
Q91YI0	Asl	0.3131	0.01299
A0A0R4J2B5	Rik	0.2101	0.04358
Q61584	Fxr1	0.1941	0.03115
Q8R1V4	Tmed4	0.2326	0.01219
