# Supplementary material for: HSP90α is needed for the survival of rod photoreceptors and regulates the expression of rod PDE6 subunits
Source: J Biol Chem. 2023 May 11;299(6):104809. doi: 10.1016/j.jbc.2023.104809 (PMC10250166; doi:10.1016/j.jbc.2023.104809)
Supplement: Table S1 [file mmc3.xlsx]

## Sheet: Sheet1
Primary Antibody	Host	Source (Catalog or RRID)	Dilution
Acetylated α tubulin	Mouse	Sigma Aldrich (T9026)	1:5000
AIPL1	Rabbit	In-house antibody	1:1000
ARL2BP	Rabbit	In-house antibody	1:500
BRN3A	Mouse	Santa Cruz (sc-8429)	1:150
Calbindin	Mouse	Swant (300)	1:500
Centrin 2	Rabbit	EMD Millipore (04-1624)	1:1000
CNGA1(PMc1D1)	Mouse	Gift from Dr. Bob Molday, University of British Columbia	1:12
Cone transducin α (GNAT2)	Rabbit	Abcam (Ab97501)	1:2000
CTBP2	Mouse	BD Bioscience (612044)	1:1000
DAPI-405	-	Invitrogen/ Thermo Fisher Scientific (62248)	1:2000
GAPDH	Mouse	Fitzgerald (10R-G109a)	1:10000
GFAP-cy3 (mouse monoclonal)	-	Sigma-Aldrich (C9205)	1:500
GFP (JL8)	Mouse	Takara Bio (632381)	1:500
GRK1(G8)	Mouse	Thermo Fisher Scientific (MA1-720)	1:1000
HSC70/HSP73 monoclonal antibody (1B5)	Mouse	Enzo Life Sciences- ADI-SPA-815-D	1:2000
HSP90α (Immunohistochemistry)	Rabbit	Genetex (GTX109753)	1:1000
HSP90α (F-2) (Immuno)	Mouse	Santa Cruz (sc-5150810)	1:2000
HSP90β (Immuno)	Mouse	Santa Cruz (sc-515081)	1:2000
HSP90β (Immunohistochemistry)	Rabbit	Thermo Fisher Scientific (PA3-012)	1:2000
IBA-1	Rabbit	Wako (019-19741)	1:1000
PDE6γ	Rabbit	Thermo Fisher Scientific (PA1-723)	1:2000
PDE6α	Rabbit	Thermo Fisher Scientific (PA1-720)	1:1000
PDE6β	Rabbit	Thermo Fisher Scientific (PA1-722)	1:2000
PDE6α'	Rabbit	In-house antibody	1:1000
Peanut Agglutinin (PNA), Rhodamine	-	Vector laboratories (RL-1072-5)	1:2000
Peripherin (PRPH2)	Rabbit	Proteintech (18109-1-AP, RRID: AB_10665364)	1:2000
Pikachurin	Rabbit	Wako (011-22631)	1:1000
PKCα	Rabbit	Cell Signaling (2056S)	1:1000
Psd95	Mouse	Antibodies Inc (75-028)	1:1000
Rhodopsin (4D2)	Mouse	Millipore (MABN15, RRID: AB_10807045)	1:2000
Rod transducin α (GNAT1)	Rabbit	Protein Tech Group (55167-1-AP)	1:2000
ROS1 (PDE6αβγ antibody)	Mouse	Gift from Dr. Joe Beavo	-
Syntaxin 3	Rabbit	Proteintech (15556-1-AP, RRID: AB_2198667)	1:2000
